# Supplementary material for: Recent Progress in the Study of Taste Characteristics and the Nutrition and Health Properties of Organic Acids in Foods
Source: Foods. 2022 Oct 28;11(21):3408. doi: 10.3390/foods11213408 (PMC9654595; doi:10.3390/foods11213408)
Supplement: Supplementary file 1 [file foods-11-03408-s001.zip]

Archive with 1 entries (1 files):
- foods-1953749-supplementary.xls
