# Supplementary material for: Recent Progress in the Study of Taste Characteristics and the Nutrition and Health Properties of Organic Acids in Foods
Source: Foods. 2022 Oct 28;11(21):3408. doi: 10.3390/foods11213408 (PMC9654595; doi:10.3390/foods11213408)
Supplement: Supplementary file 1 [file foods-11-03408-s001.zip › foods-1953749-supplementary.xls]

## Sheet: Sheet1
Table S1: The concentrations of organic acids among 126 kinds of foods
Food types Type of organic acid（mg/g)	Citric acid	Malic acid	Fumaric acid	Tartaric acid	Maleic acid	Quinic acid	Aconitic acid	Succinic acid	Pyruvic acid	Pyroglutamic acid	Gallic acid	Ascorbic acid	Formic acid	Acetic acid	Propionic acid	Butyric acid	Lactic acid	Creatine	Oxalic acid
Air-dried bacon	0	0	0.02	0	0	0	0	0.67	0.15	0	0	0	0.01	1.87	0	0.03	26.38	13.69	0
Dry Cured Ham	0	0	0.01	0	0	0	0	0.51	0	0	0	0	0	0.72	0	0	6.64	3.04	0
Pork trotters (raw)	0	0	0.03	0	0	0	0	0.04	0	0	0	0	0.02	0.04	0	0	3.49	3.18	0
Pork feet (cooked for 90min)	0	0	0	0	0	0	0	0.12	0	0	0	0	0.06	0.2	0	0	1.54	0.7	0
Chicken soup	4.053	0	0	11.967	0	0	0	13.048	0	0.082	0	0	0.323	1.072	0	0	2.228	0	0.239
Beef stew (blank)	0.00045	0.001488	0	0.01785	0	0	0	0.00318	0	0	0	0	0	0	0	0	0.00126	0	0.001512
Beef stew (seasoning + oil)	0.00225	0.001984	0	0.0198	0	0	0	0.00106	0	0	0	0	0	0	0	0	0.00504	0	0.002016
Beef in sauce	0	0	0	0	0	0	0	0.3	0	0	0	0	0	0.17	0	0	4.33	1.08	0
Salmon	0.0456	0.438	0	20.084	0	0	0	1.298	0	0	0	0	0	3.461	0	0	2	0	0
Yellowtail	0.0018	0.0066	0	0.0129	0	0	0	0.0526	0	0	0	0	0	0.0028	0	0	0	0	0
Squid (Argentina)	0	0.836	0	0.866	0	0	0	0	0	0	0	0	0	1.334	0	0	0.366	0	0
Squid (Peru)	0	0.406	0	0.639	0	0	0	0	0	0	0	0	0	0.958	0	0	0	0	0
Red Squid	0	0	0	0.643	0	0	0	0	0	0	0	0	0	2.249	0	0	0	0	0
sand crab	0	0	0	0	0	0	0	0.0877	0	0	0	0	0	0	0	0	0.4362	0	0
Oyster (raw)	0	1.17	0	0	0	0	0	12.32	0	0	0	0	0	0	0	0	0	0	0
Oysters (steamed)	0	1.04	0	0	0	0	0	0	0	0	0	0	0	0	0	0	25.83	0	0
White Head Prawns	0	0	0	0	0	0	0	0.013	0	0	0	0	0	0	0	0	0.015	0	0
Lychee	0.42	3.11	0.05	1.23	0	0	0	0.51	0.04	0	0	0	0	0.84	0	0	2.05	0	0.24
Bayberry	8.914	0.677	0	0.001	0.002	0.15	0	0.528	0	0.004	0	0	0	0.0003	0	0	0.031	0	0
Loquat	0.167	3.488	0.009	0.302	0	0	0	0	0	0	0	0	0	0	0	0	0.536	0	0.545
Strawberry	5.635	1.9896	0	0	0	0	0	0	0	0	0	0	0	0	0	0	0	0	0
Lotus Mist	5.37	9.358	0.48	0	0	0	0	0	0.975	0	0	0.013	0	0.658	0	0	0.735	0	0
Red crispy pear	0.305	1.493	0	0.092	0	0	0	0.1294	0	0	0	0	0	0	0	0	0.073	0	0
Wild Apricot	122.41	26.55	0.092	0.26	0	18.98	0	0.81	0	0	0	2.96	0	0.141	0	0	0	0	0.59
Sour dates	3.39	9.74	0.05	2.72	0	0.93	0	0	0	0	0	0.5	0	0	0	0	0	0	0.37
Blueberry	6.972	0.463	0	0	0	0.734	0	0	0	0	0	0	0.0005	0.00055	0	0	0.00064	0	0.086
Passiflora	14.835	1.582	0.0029	0	0	0	0	0.656	0	0	0	0.31	0	0	0	0	1.115	0	0
Kiwifruit	11	2.2	0	0	0	9.8	0	0	0	0	0	0	0	0	0	0	0	0	0
Peach	0.18	0.78	0	0	0	0	0	2.89	0	0	0	0	0	0	0	0	0	0	0
Grapefruit	12.71	2.89	0	4.58	0	10.86	0.08	0	0	0	0	0	0	0	0	0	0	0	1.38
Hawthorn	6.991	0.598	0.0002306	0	0	0	0	0	0	0	0	0	0	0	0	0	6.5985	0	0.0964
Lemon	51.49	2.28	0	0.0004	0	0.44	0	0.0005	0	0	0	0	0	0	0	0	0	0	0
Orange	20.49	1.31	0	0.0004	0	0.14	0	0.0021	0	0	0	0	0	0	0	0	0	0	0
Grapes	0.61	10.95	0.0075	10.47	0	0.035	0	0.0072	0	0	0	0	0	0	0	0	0	0	0
Melon	10.05	0.14	0.0071	0.0017	0	0.0008	0	0.0081	0	0	0	0	0	0	0	0	0	0	0
Apple	0.028	3.857	0	0.039	0	0.383	0	0	0	0	0	0	0	0.034	0	0	0	0	0.019
Pumpkin	2.01	4.31	0.39	0	0	0	0	0	0	0	0	0	0	0	0	0	0	0	0
White jade mushroom	7.04	0	0.51	0	0	0	0	87.87	0	0	0	0	0	31.01	0	0	0	0	0
A. cylindracea	22.2	22.41	3.17	0	0	0	0	4.77	0	0	0	0.93	0	5.94	0	0	0	0	0
P. cystidiosus	22.13	0	96.11	1.18	0	0	0	0.89	0	0	0	0	0	0	0	0	0	0	0
A. blazei	113.13	16.01	2.87	64.52	0	0	0	26.68	0	0	0	0	0	14.6	0	0	0	0	0
P. eryngii	43.58	5.29	1.56	0	0	0	0	29.31	0	0	0	0	0	18.26	0	0	0	0	0
C. comatus	60	23.9	5.4	0	0	0	0	15.4	0	0	0	2.09	0	6.58	0	0	0	0	0
Chili	1.2966	0.5022	0.0029	0	0	0.2392	0	0.0084	0	0	0	0.2238	0	0	0	0	0	0	0.0672
Green Pepper	0.77	1.9	0.0072	0.0005	0	0.26	0	0.0071	0	0	0	0	0	0	0	0	0	0	0
Red Pepper	7.89	0.83	0.001	0.0006	0	0.32	0	0.0074	0	0	0	0	0	0	0	0	0	0	0
Soybeans	3.376	1.858	0.005	0.01	0	0	0.038	0.118	0.021	0	0	0	0	0.037	0	0	0.013	0	0
Tomatoes	10.64	0.81	0.0008	0.0005	0	0.027	0	0.0011	0	0	0	0	0	0	0	0	0	0	0
Lettuce	1.18	5.75	0.09	0.054	0	0.02	0	0.03	0	0	0	0	0	0	0	0	0	0	0
Lamb's lettuce	3.56	2.33	0.077	0.0012	0	0.74	0	0.031	0	0	0	0	0	0	0	0	0	0	0
Fermented Mandarin fish	0.238	0.632	0	23.138	0	0	0	6.354	0	0	0	0	0	10.665	0	0	3.447	0	0
Rice wine	3.73	2.45	0	0	0	0	0	5.19	0	0	0	0	0	3.24	0	0	6.56	0	0
Bean Paste	0.01622	0.31728	0	0	0	0	0	0.01112	0	0	0	0	0.03865	0.35428	0	0	0.09127	0	0.02602
Sweet pasta sauce	0.2977	0.03523	0.03826	0	0	0	0	0.08708	0	0	0	0	0	0	0	0	0.04259	0	0.03562
Dragon fruit and longan compound fruit wine	0.846	0	0	1.687	0	0	0	1.22	0	0	0	0.691	0	0	0	0	2.718	0	0.726
Radish kimchi (naturally fermented)	0.689	1.269	0	1.583	0	0	0	0.434	0	0	0	0	0	0.681	0	0	8.283	0	104.726
Radish kimchi (fermented with lactic acid bacteria)	0.574	1.159	0	1.666	0	0	0	0.152	0	0	0	0	0	0.703	0	0	10.147	0	108.372
Radish kimchi (old kimchi water fermentation)	0	1.196	0	0.572	0	0	0	0	0	0	0	0	0	0.612	0	0	5.384	0	101.187
Beer	0.246	0.145	0	0.0195	0	0	0	0.291	0	0	0	0.006	0	0.114	0	0	0.279	0	0.085
Shaoxing Yellow Wine	0.188	0.0635	0	0.0428	0	0	0	0.0283	0.0378	0	0	0	0	0.716	0	0	0.402	0	0
Vinegar	0.646	0.2888	0	0	0	0	0	1.03	0	0.9511	0	0	0	48	0	0	8.202	0	0.2836
Brown Sugar	0.1455	0	0	0	0	0	7.5828	0	0.0092	0	0.177	0	0	0.0912	0	0	0	0	0
Soy sauce	0	1.02	0	1.5	0	0	0	0.03	0	0	0	0	0	1.24	0	0	13.19	0	5.66
Star anise	0	0	0	0	0	0	0	0	0	0	0	0.0528	0	0	0	0	0	0	0.0631
Lilac	0	0.0116	0	0.0125	0	0	0	0	0	0	0	0.0529	0	0.1144	0	0	0.0165	0	0.0129
Fennel	0	0.0689	0	0.0209	0	0	0	0	0.0043	0.0024	0	0	0	0	0	0	0.0815	0	0.0251
Indian Cinnamon	0	0	0	0	0	0	0	0	0	0	0	0.021	0	0.277	0	0	0	0	0
China Cinnamon	0	0.0151	0	0	0	0	0	0.0828	0	0	0	0.0052	0	0.0732	0	0	0.1194	0	0.0029
Sweet Basil	0	0	0	0	0	0	0	0	0	0	0	0.0271	0	0	0	0	0	0	0.3957
Dill	0	0.1438	0	0.041	0	0	0	0	0	0	0	0.0503	0	0	0	0	0.0761	0	0.0454
Caraway	0	0.1256	0	0.1179	0	0	0	0	0.0416	0	0	0.0092	0	0	0	0	0	0	0
Coriander	0	0.0782	0	0	0	0	0	0.0547	0	0	0	0	0	0	0	0	0.0547	0	0.0026
Celery	0	0	0	0	0	0	0	0	0	0	0	0	0	0	0	0	0	0	0.1266
Nutmeg	0	0.0326	0	0.0041	0	0	0	0.0407	0	0	0	0	0	0	0	0	0.1088	0	0.0093
Multiflora	0	0.0246	0	0	0	0	0	0.03	0	0	0	0	0	0	0	0	0.2719	0	0
Thyme	0	0.0796	0	0	0	0	0	0	0	0	0	0.0407	0	0.4176	0	0	0	0	0.0088
Tarragon	0	0	0	0.0813	0	0	0	0	0	0.0095	0	0	0.0194	0.0958	0	0	0	0	0.0821
Oregano	0	0	0	0	0	0	0	0.0457	0	0	0	0.0196	0	0.1204	0	0	0	0	0.072
Vietnamese Cinnamon	0	0	0	0	0	0	0	0	0	0	0	0.0196	0	0	0	0	0.1064	0	0.0039
Indian cardamom	0	0.0191	0	0	0	0	0	0.1635	0	0	0	0	0	0.1223	0	0	0.1029	0	0
Cardamom	0	0.0857	0	0.0158	0	0	0	0	0	0.0124	0	0.0221	0	0	0	0	0.0791	0	0.1921
Curry	0	0.1067	0.0402	0.1461	0	0	0	0.1044	0	0	0	0.0694	0	0	0.1284	0	0.1237	0	0
Kaempferia	0	0	0	0	0	0	0	0	0.0479	0	0	0.0691	0	0	0	0	0	0	0.1135
Laurel	0	0.0246	0	0	0	0	0	0	0	0	0	0.0036	0	0	0	0	0.0754	0	0
Licorice	0	0.0795	0	0.1451	0	0	0	0	0	0.0033	0	0	0	0.0676	0	0	0.0739	0	0.0681
Pomegrantate	0	0	0	0.009	0	0	0	0	0	0	0	0	0	0	0	0	0.0564	0	0.0315
Sweet Horse Joran	0	0	0	0	0	0	0	0	0	0	0	0	0	0	0	0	0.0781	0	0.0783
Toon	0	0.1075	0.1036	0.2898	0	0	0	0	0	0	0	0.0317	0	0.0259	0	0	0	0	0.0092
Sesame	0	0.0161	0	0	0	0	0	0.0358	0	0	0	0	0	0.045	0	0	0	0	0
Mango	0.0359	0	0	0	0	0	0	0	0	0	0	0.2975	0	0.027	0	0	0	0	0
Yang Tao	0	0.0265	0	0	0	0	0	0	0	0	0	0	0	0.0335	0	0	0	0	0.0181
Indian Tibetan Fennel	0	0.0619	0	0	0	0	0	0	0	0	0	0	0	0.043	0	0	0	0	0.0301
Cambodian Cardamom	0	0.0349	0	0.0028	0	0	0	0.0182	0	0	0	0	0	0.0403	0	0	0	0	0.0277
Acorus calamus	0	0	0	0	0	0	0	0	0	0	0	0	0	0.1496	0	0	0	0	0.2385
Juniper	0	0	0	0.0064	0	0	0	0	0	0	0	0.022	0	0.0218	0	0	0	0	0.0139
Prickly Mountain Citrus	0	0	0.0733	0.085	0	0	0	0	0	0.036	0	0	0	0	0	0	0.0547	0	0.0515
Charvil	0	0	0	0	0	0	0	0	0	0	0	0	0	0	0	0	0	0	0.0797
Parsley	0	0	0	0	0	0	0	0	0	0	0	0	0	0	0	0	0.0967	0	0.0276
Tamarind	0	0	0	0.0436	0	0	0	0	0	0	0	0	0	0	0	0	0.0445	0	0.0181
Sri Lanka lemongrass	0	0	0	0	0	0	0	0.0185	0	0	0	0	0	0.0549	0	0	0	0	0.0003
Cumin	0	0.171	0	0	0	0	0	0	0	0.0003	0	0.0195	0	0	0	0	0.1022	0	0.0156
Turmeric	0	0	0	0.0231	0	0	0	0	0	0.0003	0	0	0	0	0	0	0.0731	0	0.1722
Fenugreek	0	0	0	0.1372	0	0	0	0	0	0	0	0	0	0	0	0	0.0935	0	0
Amomum tsaoko Crevost et Lemarie	0	0.0735	0	0	0	0	0	0	0	0	0	0.0085	0	0	0	0	0.1542	0	0.656
Vanilla	0	0	0	0	0	0	0	0	0	0	0	0	0	0.0262	0	0	0.0804	0	0.0101
Rosemary	0.0392	0.0987	0	0	0	0	0	0	0	0	0	0.0301	0	0	0	0	0.049	0	0.0027
Peppermint	0	0	0	0	0	0	0	0	0	0	0	0	0	0	0	0	0.0479	0	0.0582
Angelica	0	0.0448	0.0577	0.0428	0	0	0	0	0	0	0	0	0	0	0	0	0.0724	0	0.1131
Wild Thyme	0	0.0445	0	0	0	0	0	0	0	0	0	0.021	0	0.0483	0.065	0	0	0	0
Saffron	0	0	0	0.1726	0	0	0	0	0	0	0	0	0	0.0484	0	0	0	0	0.0385
Garlic	0	0.2569	0	0	0.0794	0	0	0	0	0	0	0	0	0	0	0	0.2923	0	0.2719
Allium schoenoprasum L.	0.2195	0.2076	0.4279	0	0	0	0	0.8353	0	0	0	0	0	0	0	0	0.4224	0	0.1003
Scallions	0	0	0	0	0	0	0	0	0	0	0	0	0	0	0	0	1.1228	0	1.3751
White mustard	0	0.0636	0	0.0915	0	0	0	0.0556	0	0	0	0	0	0.0982	0	0	0	0	0.0059
White Pepper	0	0	0	0	0	0	0	0.0692	0	0	0	0	0	0.0511	0	0	0.0994	0	0
Litsea pungens Hemsl	0	0	0	0	0	0	0	0.0538	0	0.0249	0	0	0	0	0	0	0.058	0	0.0441
Zanthoxylum bungeanum Maxim	0	0.0844	0.0198	0.1808	0	0	0	0.1	0	0	0	0	0	0.0709	0	0	0	0	0.0543
Ressina ferulae	0.1036	0	0	0	0	0	0	0	0	0.0027	0	0	0	0	0	0	0	0	0.0029
Ginger	0	0	0	0.0583	0	0	0	0	0	0	0	0	0	0.0677	0	0	0	0	0.0434
Lemongrass	0	0	0	0	0	0	0	0.1054	0	0	0	0	0	0	0	0	0.1022	0	0.0547
Onion	0	0.2168	0.4756	0	0	0	0	0.5122	0	0	0	0	0	0	0	0	1.0144	0	0.0915
Aconitum villosum Rchb.	0	0.0325	0	0	0	0	0	0.0217	0	0	0	0.0004	0	0.0185	0	0	0	0	0.0344
Allium ascalonicum L	0	0.2109	0	0	0	0	0	0	0	0.0265	0	0.0731	0	0.1369	0	0	0	0	0.0435
Greater galanga	0	0.0667	0	0.0045	0	0	0	0	0	0	0	0.007	0	0.0512	0.0454	0	0	0	0.043
Hazelnut	4.12	10.5	0	0	0.01	0	0	0	0	0	0	0	0	0.49	0	0	0.32	0	0.8
Pu'er Tea	5.08	10.23	0	0.71	0	0.23	0	1.32	0.32	0	9.48	0	0	8.53	0	0	6.4	0	13.83
